# Supplementary material for: Acoustic Doppler velocimetry (ADV) data on flow-vegetation interaction with natural-like and rigid model plants in hydraulic flumes
Source: Data Brief. 2020 Jul 25;32:106080. doi: 10.1016/j.dib.2020.106080 (PMC7415830; doi:10.1016/j.dib.2020.106080)
Supplement: Supplementary file 1 [file mmc1.xml]

<?xml version="1.0" encoding="utf-8" standalone="no"?>
<data>
  <datasets>
    <author>gerardo.caroppi@unina.it</author>
    <type>1</type>
    <dataset>
      <name>Acoustic Doppler Velocimetry (ADV) data on flow-vegetation interaction in partly vegetated channels with flexible and rigid vegetation</name>
      <caption />
      <description>This dataset contains measurements of 3D instantaneous flow velocity with acoustic Doppler velocimetry (ADV) in partly vegetated channels with natural-like foliated flexible vegetation and with rigid cylinders. Experiments with natural-like vegetation were carried out at the Environmental Hydraulics Lab of Aalto University (Espoo, Finland), while experiments with rigid cylinders were performed at the Laboratory of Hydraulics of University of Naples Federico II (Naples, Italy)</description>
      <filetype>
        <name />
      </filetype>
      <filesize />
      <source>0</source>
      <sourcename>Original Data</sourcename>
      <access>
        <type>1</type>
        <name>Data available in data repository</name>
        <reponame>Mendeley Data</reponame>
        <PersistentId>10.17632/p6m666p4kb.1</PersistentId>
        <deeplinkurl>https://data.mendeley.com/datasets/p6m666p4kb/draft?a=4d5b5342-6f2e-41e3-acc6-118337c2bf9a</deeplinkurl>
      </access>
    </dataset>
  </datasets>
</data>
